# Supplementary material for: A Novel Integrated Strategy for Discovering Absorbable Anticoagulant Bioactive Peptides: A Case Study on Leech Protein Hydrolysates
Source: Molecules. 2025 Jul 30;30(15):3184. doi: 10.3390/molecules30153184 (PMC12348763; doi:10.3390/molecules30153184)
Supplement: Supplementary file 1 [file molecules-30-03184-s001.zip]

Archive with 1 entries (1 files):
- molecules-3724046-supplementary.pdf
